# Supplementary material for: Qualitative Insights into Key Angelman Syndrome Motor Related Concepts Reported by Caregivers—A Thematic Analysis of Semi-Structured Interviews
Source: Children (Basel). 2023 Aug 28;10(9):1462. doi: 10.3390/children10091462 (PMC10529730; doi:10.3390/children10091462)
Supplement: Supplementary file 1 [file children-10-01462-s001.zip]

Archive with 1 entries (1 files):
- children-2552028-supplementary.pdf
